# Supplementary material for: Effects of Isoflavone-Rich NADES Extract of Pueraria lobata Roots and Astaxanthin-Rich Phaffia rhodozyma Extract on Prostate Carcinogenesis in Rats
Source: Plants (Basel). 2023 Jan 26;12(3):564. doi: 10.3390/plants12030564 (PMC9920470; doi:10.3390/plants12030564)
Supplement: Supplementary file 1 [file plants-12-00564-s001.zip]

Archive with 1 entries (1 files):
- plants-2088581-supplementary.pdf
